# Supplementary material for: Platelet-derived microparticles enhance megakaryocyte differentiation and platelet generation via miR-1915-3p
Source: Nat Commun. 2020 Oct 2;11:4964. doi: 10.1038/s41467-020-18802-0 (PMC7532443; doi:10.1038/s41467-020-18802-0)
Supplement: Supplementary file 4 — Source Data [file 41467_2020_18802_MOESM4_ESM.xlsx]

## Sheet: Figure1a
		Platelets （×106/ml)
group	ear mark	0day	2day	4day	6day	8day	10day	12day	14day	16day	18day
ALI	402	559	637	540	736	825	733	859	635	674	742
ALI	403	586	553	627	643	745	659	656	546	584	519
ALI	406	559	782	696	719	690	824	818	787	627	715
ALI	416	530	588	591	611	811	617	573	707	610	685
ALI	417	538	682	553	716	742	611	751	665	624	563
ALI	418	658	715	615	550	803	798	764	739	777	732
ALI	419	600	644	635	753	878	816	839	709	733	651
ALI	420	568	643	585	607	643	700	769	642	500	659
ALI	433	667	653	721	637	844	768	454	846	691	791
ALI	444	774	808	602	595	979	680	935	796	653	719
ALI	446	764	689	698	659	863	715	830	771	580	615
ALI	447	759	693	496	570	837	733	928	683	563	670
CON	407	567	530	616	553	535	560	565	617	540	647
CON	408	563	609	646	618	556	576	632	678	585	587
CON	409	597	539	637	646	600	640	555	526	557	710
CON	411	548	627	615	663	471	559	581	571	642	576
CON	429	736	770	659	672	738	639	721	649	655	602
CON	430	731	680	631	482	639	606	588	704	567	740
CON	435	797	647	675	571	728	603	717	714	606	695
CON	436	743	608	697	584	677	641	702	725	546	685
CON	437	623	554	584	510	670	562	626	545	468	623
CON	471	636	559	575	503	518	579	680	589	593	611
CON	477	614	621	630	684	668	606	702	568	613	602
CON	478	520	425	483	443	515	374	536	607	468	450
WT	413	411	382	486	539	589	475	455	444	434	500
WT	414	658	559	560	603	711	644	470	518	470	562
WT	415	603	613	517	754	675	600	584	640	563	669
WT	421	650	554	594	754	843	720	635	769	640	588
WT	424	727	609	576	712	600	686	702	662	455	674
WT	425	492	473	526	515	520	585	541	571	395	496
WT	439	670	620	654	581	762	520	458	647	522	740
WT	440	741	699	616	671	733	679	726	719	614	680
WT	441	567	464	388	386	475	420	490	415	462	516
WT	443	649	646	629	710	704	755	713	611	511	596
WT	474	746	716	720	764	705	464	821	703	619	784
WT	475	744	543	685	739	677	573	739	625	620	620

## Sheet: Figure1c
	Percentage of BM nucleated cells(%)
4 day	MK	MEP	m-MK		4 day	MK	MEP	m-MK
CON-1-1	18.9	10.8864	0.5292		ALI-1-1	24.7	15.3634	0.8151
CON-1-2	20.2	12.9482	0.5454		ALI-1-2	27.7	15.7059	0.8587
CON-1-3	26.6	16.4122	0.931		ALI-1-3	20.7	13.5171	0.5796
CON-1-4	20.6	12.051	0.5356		ALI-1-4	22.6	15.029	0.4972
CON-1-5	26.7	13.6971	1.068		ALI-1-5	20	12.42	0.8
CON-1-6	26	12.116	1.794		ALI-1-6	22.7	15.6176	0.4767
CON-1-7	20.8	11.4816	0.8528		ALI-1-7	19.5	11.1345	0.585
CON-1-8	21.7	12.2822	0.7378		ALI-1-8	28.2	18.2454	0.564
CON-1-9	17.4	10.3182	1.0266		ALI-1-9	22.6	14.3058	0.565
8 day	MK	MEP	m-MK		8 day	MK	MEP	m-MK
CON-2-1	21.3	15.2082	0.2982		ALI-2-1	29.2	18.0456	1.35488
CON-2-2	26.3	17.4369	0.47603		ALI-2-2	22.6	15.7522	0.59438
CON-2-3	21	13.944	0.5208		ALI-2-3	26.1	15.6078	0.8613
CON-2-4	21.6	14.6016	0.55944		ALI-2-4	29.4	18.6396	0.82026
CON-2-5	23.1	14.6916	0.58674		ALI-2-5	26.4	16.7112	0.9108
CON-2-6	24	16.272	0.4272		ALI-2-6	27.4	16.0564	0.77816
CON-2-7	24.5	15.484	0.6664		ALI-2-7	29.8	19.37	0.75394
CON-2-8	21.3	13.206	0.57723		ALI-2-8	32.4	22.5828	0.92664
CON-2-9	21.7	15.4287	0.43617		ALI-2-9	32.9	21.5495	1.06925

## Sheet: Figure1d
	Percentage of BM nucleated cells(%)
4 day	2N	4N	≥8N		4 day	2N	4N	≥8N
CON-5-1	64.3	29.2	6.05		ALI-5-1	72.3	23.7	3.7
CON-5-2	70.3	23.5	5.93		ALI-5-2	73.9	21.7	4.24
CON-5-3	70.2	26.8	3.26		ALI-5-3	74.6	20.3	4.8
CON-5-4	65.2	31.2	3.16		ALI-5-4	65.4	27.2	7.57
CON-5-5	75.2	21.7	2.86		ALI-5-5	70.3	23.7	5.6
CON-5-6	74.5	21.2	3.86		ALI-5-6	67.2	26.1	6.5
CON-5-7	76	21.2	2.51		ALI-5-7	72	22.2	5.33
CON-5-8	72.4	22.4	4.42		ALI-5-8	68.4	22.8	7.52
CON-5-9	68.3	25.4	5.91		ALI-5-9	73.8	21.5	4.03
8 day	2N	4N	≥8N		8 day	2N	4N	≥8N
CON-6-1	75.6	18.7	5.74		ALI-6-1	60.5	27.5	11.64
CON-6-2	74.4	19.3	6.03		ALI-6-2	66.7	24.6	8.65
CON-6-3	80.4	14.5	5		ALI-6-3	67.6	23.7	8.66
CON-6-4	80.1	15.5	4.23		ALI-6-4	69.1	23.1	7.58
CON-6-5	80.8	16.4	2.79		ALI-6-5	72.2	21.7	5.54
CON-6-6	81.4	15.1	3.51		ALI-6-6	68.5	24.2	7.17
CON-6-7	82.8	13.3	3.78		ALI-6-7	69	21.4	9.42
CON-6-8	83.2	13.7	3.03		ALI-6-8	74.3	20.1	5.9
CON-6-9	81.2	15.2	3.56		ALI-6-9	71.8	21.1	6.86

## Sheet: Figure1e
4day	Tpo mRNA expression Relative to β-actin
CON-9-1	0.06561		ALI-9-1	0.05403
CON-9-2	0.12763		ALI-9-2	0.04836
CON-9-3	0.05555		ALI-9-3	0.07966
CON-9-4	0.06381		ALI-9-4	0.0342
CON-9-5	0.04607		ALI-9-5	0.08021
CON-9-6	0.06381		ALI-9-6	0.06699
CON-9-7	0.0647		ALI-9-7	0.07802
CON-9-8	0.07081		ALI-9-8	0.02683
CON-9-9	0.03615		ALI-9-9	0.06381
8day	Tpo mRNA expression Relative to β-actin
CON-10-1	0.05633		ALI-10-1	0.05183
CON-10-2	0.09944		ALI-10-2	0.04704
CON-10-3	0.0728		ALI-10-3	0.0421
CON-10-4	0.04481		ALI-10-4	0.04972
CON-10-5	0.05791		ALI-10-5	0.04067
CON-10-6	0.04328		ALI-10-6	0.05517
CON-10-7	0.0647		ALI-10-7	0.04152
CON-10-8	0.06745		ALI-10-8	0.03691
CON-10-9	0.05791		ALI-10-9	0.04095

## Sheet: Figure1f
	Mouse Thrombopoietin(pg/ml)
	0day	2day	4day	6day	8day
CON-13-1	262.619	254.202	301.412	440.723	371.101
CON-13-2	225.438	245.57	299.036	331.911	398.523
CON-13-3	256.912	265.209	304.072	324.091	332.909
CON-13-4	279.886	289.014	284.581	288.32	294.852
CON-13-5	288.598	323.099	288.598	323.808	270.267
CON-13-6	159.726	307.157	208.9	153.812	229.146
CON-13-7	246.537	283.613	269.856	183.296	282.508
CON-13-8	231.536	200.724	183.168	209.813	273.42
CON-13-9	286.103	309.826	381.321	315.32	369.063
ALI-13-1	225.835	255.421	217.401	173.818	276.718
ALI-13-2	213.077	176.084	198.142	93.3187	210.252
ALI-13-3	255.929	250.675	266.07	279.467	311.949
ALI-13-4	185.203	140.303	201.888	240.205	143.083
ALI-13-5	231.27	176.714	141.39	240.74	174.698
ALI-13-6	186.094	163.818	221.347	310.952	325.368
ALI-13-7	192.869	277.819	193.254	234.063	134.777
ALI-13-8	256.04	354.149	206.799	244.208	243.266
ALI-13-9	270.404	256.776	267.121	241.678	243.556

## Sheet: Figure1g
CD62+ PLT (%)
CON-15-1	22.3	ALI-15-1	24.6
CON-15-2	24	ALI-15-2	25.1
CON-15-3	20.6	ALI-15-3	26.7
CON-15-4	19.3	ALI-15-4	22.1
CON-15-5	19.9	ALI-15-5	20.7
CON-15-6	19.1	ALI-15-6	22
CON-15-7	18.8	ALI-15-7	23
CON-15-8	25.6	ALI-15-8	27.2
CON-15-9	21.1	ALI-15-9	21.4

## Sheet: Figure1h
	0day	2day	4day	6day	8day	10day	12day
CON-21-1	4718.65	4901.78	1365.1	4935.34	3136.31	4469.89	3472.91
CON-21-2	6757.11	1419.15	392.083	3897.83	1948.55	2795.96	5273.24
CON-21-3	4897.3	178.596	7376.91	13831.4	3222.24	3454.13	9675.7
CON-21-4	4713.89	1358.7	1084.82	2229.97	1799.17	5097.5	8477.31
CON-21-5	2512.23	2256.72	1231.75	1878.32	2557.96	7392.66	2842.75
CON-21-6	4969.79	3391.04	3890.88	2713.3	3145.57	2021.94	5415.89
CON-21-7	6646.98	1360.54	4280.57	2165.99	2242.02	3177.73	15707.6
CON-21-8	1699.77	629.666	2962.58	6629.64	2164.02	2934.17	8505.53
CON-21-9	4045.23	2341.9	6785.59	6874.47	857.942	1904.27	3562.26
CON-21-10	5363.93	1207.58	675.564	3746.59	3803.9	4553.82	4971.49
CON-21-11	1931.11	1326.65	3004.58	4874	1805.78	4842.54	6790.47
CON-21-12	9152.08	7888.91	13176.3	17722.4	874.466	1430.51	1884.23
ALI-21-1	5975.95	7552.78	1387.06	7172.72	2598.28	2198	6412.06
ALI-21-2	6149.05	11240.6	495.094	4141.08	3234.14	3596.9	2638.97
ALI-21-3	4541.18	1570.73	1674.94	7429.19	2161.38	1745.54	1879.49
ALI-21-4	1932.3	1349.09	2413.98	16633.6	1953.83	2222.18	3151.56
ALI-21-5	6131.23	22996.3	3096.34	6298.08	1388.7	2595.28	13718.4
ALI-21-6	1935.86	1320.24	989.79	1912.16	1515.61	1566.29	1060.45
ALI-21-7	2424.68	4061	438.398	5741.77	2934.72	1607.79	3386.69
ALI-21-8	2507.87	1980.13	7850.84	3722.26	1464.05	2215.33	501.616
ALI-21-9	1415.36	5634.48	463.552	10295.3	4098.69	2201.65	1743.12
ALI-21-10	2556.99	8144.44	2549.34	847.147	1557.25	1668	602.723
ALI-21-11	7878.41	21142.6	956.65	1565.79	1400.6	1481.91	724.992
ALI-21-12	8944.56	4082.98	925.108	1214.67	4857.49	1486.01	3570.88

## Sheet: Figure1i
	0day	1day	2day	3day	4day	6day
CON-19-1	63.8	56	45	45.6	48.4	60.9
CON-19-2	62.4	41.7	46.4	55.5	54.6	49.5
CON-19-3	53	52.6	43	45.7	44	55.6
CON-19-4	56.4	52.4	42.4	62	47.4	60
CON-19-5	42.5	42.3	43.8	48.8	49.7	43.4
CON-19-6	52.1	53.4	35.3	47.4	49.7	47.1
CON-19-7	42	42.8	40.4	54.3	49.4	45.9
CON-19-8	43.4	52.6	44.4	42.1	56.7	43.5
CON-19-9	56.7	41	54.5	46.4	42.3	47.1
CON-19-10	49.9	53.2	45.6	42.6	41.3	48.5
CON-19-11	33.3	36.7	40.2	40.7	48.7	41.2
CON-19-12	56.2	52.7	46.1	44.6	44.2	52.5
ALI-19-1	62.9	54.6	46.8	66.5	47.5	48.2
ALI-19-2	43	45	70.4	74.9	54	58.4
ALI-19-3	42.8	59	70.3	67.7	41	46.6
ALI-19-4	53	55.7	65.4	48.8	41.9	55.6
ALI-19-5	41.2	55.4	39.8	63.9	41.7	43.3
ALI-19-6	40.1	56.6	61.1	48.6	41.9	67.7
ALI-19-7	41.8	47	39.9	53.6	50.6	47.6
ALI-19-8	69.4	41.2	42.4	66.9	53.3	42.1
ALI-19-9	51.8	44.1	56	70.8	40.5	42.1
ALI-19-10	39.5	52.3	43.8	66.7	47.2	43
ALI-19-11	55.5	46.7	53.9	50.6	42.1	52.9
ALI-19-12	46.5	42.2	80	70.7	47.8	50.7

## Sheet: Figure1j
2day	PMP number (10000/μl)
CON-19-1	0.6033	ALI-19-1	0.4888
CON-19-2	0.8964	ALI-19-2	6.1659
CON-19-3	0.5229	ALI-19-3	3.3246
CON-19-4	0.4718	ALI-19-4	1.98
CON-19-5	0.3451	ALI-19-5	0.8756
CON-19-6	0.5059	ALI-19-6	5.8416
CON-19-7	0.5995	ALI-19-7	1.8126
CON-19-8	0.8122	ALI-19-8	0.5475
CON-19-9	0.6099	ALI-19-9	0.555
CON-19-10	0.5796	ALI-19-10	0.4917
CON-19-11	0.5011	ALI-19-11	0.6865
CON-19-12	0.6732	ALI-19-12	0.4586

## Sheet: Figure 2b
	Saline			PMP
1day	CD107a+	PKH67+		CD107a+	PKH67+
CD34-1	42.3	0.1		46	46.4
CD34-2	52.2	0.1		34.1	40
CD34-3	55.1	0.1		44.9	34.7
2day
CD34-1	55.4	0		53.1	59.3
CD34-2	54.1	0.1		53.9	52.5
CD34-3	57.4	0		46.6	56.6
3day
CD34-1	75.9	0.5		76.9	79.8
CD34-2	81.1	0.1		59	65.4
CD34-3	75.3	0.2		62.1	65.8

[truncated: 63 more sheets: Figure 2c, Figure 2d, Figure 2e, Figure2f, Figure2g, Figure2h, Figure2i, Figure3c, Figure3d, Figure3e, Figure3f, Figure 4a, Figure 4b, Figure 4c, Figure 4d, Figure 4e, Figure 4f, Figure 4g, Figure 4h, Figure 4i …]
